# Supplementary material for: Gene expression signature for predicting homologous recombination deficiency in triple-negative breast cancer
Source: NPJ Breast Cancer. 2024 Jul 19;10:60. doi: 10.1038/s41523-024-00671-1 (PMC11271517; doi:10.1038/s41523-024-00671-1)
Supplement: Supplementary file 4 — Supplemental Table 3 [file 41523_2024_671_MOESM4_ESM.xlsx]

## Sheet: STable_3
Supplemental Table 3. Over-representation analysis of KEGG and Reactome pathways for differentially expressed genes between TNBC tumour samples from the MyBrCa training cohort with high HRD scores versus low HRD scores.
Pathway name	Pathway source	Nominal P-value	FDR q-value
Eicosanoids	Reactome	0.000155137	0.0238929
Fatty acids	Reactome	0.00031447	0.0238929
Metabolism of Angiotensinogen to Angiotensins	Reactome	0.000552768	0.0325028
ABC transporters - Homo sapiens (human)	KEGG	0.000745973	0.0365527
Synthesis of Leukotrienes (LT) and Eoxins (EX)	Reactome	0.000883081	0.0370894
RA biosynthesis pathway	Reactome	0.00101571	0.0373274
Renin-angiotensin system - Homo sapiens (human)	KEGG	0.0011603	0.0379031
Activation of Matrix Metalloproteinases	Reactome	0.00230016	0.0424617
Pancreatic secretion - Homo sapiens (human)	KEGG	0.00243471	0.0424617
Degradation of the extracellular matrix	Reactome	0.00254049	0.0424617
RET signaling	Reactome	0.00395896	0.0424617
NCAM1 interactions	Reactome	0.00463798	0.043986
Miscellaneous substrates	Reactome	0.00516836	0.0474843
Signaling by Retinoic Acid	Reactome	0.00754735	0.0652624
Acyl chain remodelling of PI	Reactome	0.00917511	0.0729049
