# Supplementary material for: Gene expression signature for predicting homologous recombination deficiency in triple-negative breast cancer
Source: NPJ Breast Cancer. 2024 Jul 19;10:60. doi: 10.1038/s41523-024-00671-1 (PMC11271517; doi:10.1038/s41523-024-00671-1)
Supplement: Supplementary file 5 — Supplemental Table 4 [file 41523_2024_671_MOESM5_ESM.xlsx]

## Sheet: STable_4
Supplemental Table 4. Over-representation analysis of gene ontology terms for differentially expressed genes between TNBC tumour samples from the MyBrCa training cohort with high HRD scores versus low HRD scores.
GO-term name	Nominal P-value	FDR q-value
extracellular space	2.80749e-06	0.00015722
intrinsic component of plasma membrane	1.06936e-05	0.000361049
collagen-containing extracellular matrix	1.14619e-05	0.000361049
extracellular matrix	1.70625e-05	0.000474391
intrinsic component of membrane	2.54138e-05	0.000474391
regulation of hormone levels	4.20455e-05	0.00566093
prostate gland morphogenesis	6.58897e-05	0.00566093
cell maturation	7.1961e-05	0.00566093
opsonization	0.000112651	0.00664644
hormone metabolic process	0.000188626	0.0188626
integral component of membrane	0.00025061	0.00526281
plasma membrane part	0.000300407	0.0042057
signaling receptor binding	0.000489227	0.0288644
anatomical structure development	0.000908192	0.0348468
cell periphery	0.00101267	0.00954211
serine hydrolase activity	0.00101981	0.0300844
plasma membrane	0.00102237	0.00954211
anatomical structure morphogenesis	0.0010454	0.0348468
prostate gland epithelium morphogenesis	0.00108909	0.0514049
cell differentiation	0.0013274	0.0522112
hormone binding	0.00146277	0.0463923
developmental maturation	0.00168748	0.0421869
extracellular matrix structural constituent	0.00272896	0.0463923
epithelial cell differentiation involved in prostate gland development	0.0028782	0.0861077
anchored component of membrane	0.00289288	0.0455628
secretion by tissue	0.00291891	0.0492785
peptide hormone processing	0.00291891	0.0861077
tube development	0.00338331	0.0870263
cellular developmental process	0.00339992	0.0492785
multicellular organism development	0.00344949	0.0492785
cell fate commitment	0.00396412	0.0870263
endocrine process	0.00405631	0.0870263
morphogenesis of a branching structure	0.00414429	0.0518036
calcium-dependent protein binding	0.00424299	0.0672519
appendage morphogenesis	0.00497203	0.0954486
midbrain development	0.0057142	0.0954486
humoral immune response	0.00592125	0.0954486
germ cell development	0.00606665	0.0954486
heme binding	0.00633512	0.0672519
postsynaptic membrane	0.00657161	0.0828022
transmembrane transporter activity	0.00667353	0.0756333
embryonic morphogenesis	0.00698258	0.0961526
cell development	0.00711459	0.0961526
embryo development	0.00733367	0.0961526
opsonin binding	0.00743161	0.0672519
cellular lipid metabolic process	0.00796676	0.0989556
developmental process involved in reproduction	0.00810343	0.0900381
neuron part	0.00836867	0.0590039
long-chain fatty acid transporter activity	0.00837744	0.0672519
tetrapyrrole binding	0.00838361	0.0672519
plasma membrane region	0.00842912	0.0590039
digestive system process	0.00896259	0.10253
regulation of body fluid levels	0.00912342	0.10253
cellular process involved in reproduction in multicellular organism	0.0092159	0.092159
bacterial-type RNA polymerase transcription factor activity, sequence-specific DNA binding	0.00937425	0.0672519
extracellular vesicle	0.00989486	0.103655
