# Supplementary material for: Gene expression signature for predicting homologous recombination deficiency in triple-negative breast cancer
Source: NPJ Breast Cancer. 2024 Jul 19;10:60. doi: 10.1038/s41523-024-00671-1 (PMC11271517; doi:10.1038/s41523-024-00671-1)
Supplement: Supplementary file 6 — Supplemental Table 5 [file 41523_2024_671_MOESM6_ESM.xlsx]

## Sheet: STable_5
Supplemental Table 5. Gene set enrichment analysis of MSigDB Hallmark pathways comparing TNBC tumour samples from the MyBrCa training cohort with high HRD scores to low HRD scores.
Pathway name	Pathway size	NES	Nominal P-value	FDR q-value	Enriched in
HALLMARK_E2F_TARGETS	198	-2.55296	0	0	HRD_HIGH
HALLMARK_G2M_CHECKPOINT	194	-2.46029	0	0	HRD_HIGH
HALLMARK_MYC_TARGETS_V1	194	-2.05757	0	0	HRD_HIGH
HALLMARK_MYC_TARGETS_V2	57	-2.01244	0	0	HRD_HIGH
HALLMARK_MITOTIC_SPINDLE	196	-1.95516	0	7.34767e-05	HRD_HIGH
HALLMARK_SPERMATOGENESIS	133	-1.71557	0	0.00530564	HRD_HIGH
HALLMARK_UNFOLDED_PROTEIN_RESPONSE	108	-1.47916	0.0103448	0.0695273	HRD_HIGH
HALLMARK_DNA_REPAIR	148	-1.44604	0.00336323	0.087295	HRD_HIGH
HALLMARK_GLYCOLYSIS	198	-1.39279	0.00647249	0.12922	HRD_HIGH
HALLMARK_HYPOXIA	197	-1.26112	0.0386681	0.314327	HRD_HIGH
HALLMARK_MTORC1_SIGNALING	196	-1.21625	0.102429	0.406203	HRD_HIGH
HALLMARK_UV_RESPONSE_UP	156	-1.09712	0.262168	0.609751	HRD_HIGH
HALLMARK_WNT_BETA_CATENIN_SIGNALING	42	-1.07565	0.339973	0.662962	HRD_HIGH
HALLMARK_KRAS_SIGNALING_DN	196	-1.07299	0.321925	0.656204	HRD_HIGH
HALLMARK_NOTCH_SIGNALING	32	-1.05468	0.404255	0.668557	HRD_HIGH
HALLMARK_HEDGEHOG_SIGNALING	36	-0.991532	0.499334	0.745598	HRD_HIGH
HALLMARK_HEME_METABOLISM	193	-0.951127	0.590075	0.776431	HRD_HIGH
HALLMARK_PROTEIN_SECRETION	94	-0.626753	0.990826	0.993124	HRD_HIGH
HALLMARK_ALLOGRAFT_REJECTION	194	2.68928	0	0	HRD_LOW
HALLMARK_XENOBIOTIC_METABOLISM	197	2.38536	0	0	HRD_LOW
HALLMARK_COAGULATION	136	2.32288	0	0	HRD_LOW
HALLMARK_INTERFERON_GAMMA_RESPONSE	195	2.30724	0	0	HRD_LOW
HALLMARK_COMPLEMENT	197	2.15235	0	0	HRD_LOW
HALLMARK_INFLAMMATORY_RESPONSE	199	2.13771	0	0	HRD_LOW
HALLMARK_FATTY_ACID_METABOLISM	156	2.10358	0	0	HRD_LOW
HALLMARK_KRAS_SIGNALING_UP	197	2.09108	0	0	HRD_LOW
HALLMARK_EPITHELIAL_MESENCHYMAL_TRANSITION	197	2.06942	0	8.69048e-05	HRD_LOW
HALLMARK_IL2_STAT5_SIGNALING	197	2.06716	0	8.44907e-05	HRD_LOW
HALLMARK_BILE_ACID_METABOLISM	112	1.9889	0	0.000271113	HRD_LOW
HALLMARK_ADIPOGENESIS	198	1.92124	0	0.000955468	HRD_LOW
HALLMARK_IL6_JAK_STAT3_SIGNALING	87	1.91466	0	0.000933753	HRD_LOW
HALLMARK_ESTROGEN_RESPONSE_EARLY	197	1.90122	0	0.00109509	HRD_LOW
HALLMARK_PEROXISOME	104	1.78474	0	0.00532686	HRD_LOW
HALLMARK_APOPTOSIS	159	1.78253	0	0.0053665	HRD_LOW
HALLMARK_INTERFERON_ALPHA_RESPONSE	94	1.75433	0	0.00638497	HRD_LOW
HALLMARK_ANDROGEN_RESPONSE	98	1.74379	0	0.0067252	HRD_LOW
HALLMARK_REACTIVE_OXYGEN_SPECIES_PATHWAY	49	1.69103	0.004329	0.00908168	HRD_LOW
HALLMARK_ESTROGEN_RESPONSE_LATE	197	1.68622	0	0.00901583	HRD_LOW
HALLMARK_APICAL_SURFACE	44	1.63386	0.00421941	0.0137	HRD_LOW
HALLMARK_MYOGENESIS	197	1.58454	0	0.0189229	HRD_LOW
HALLMARK_APICAL_JUNCTION	197	1.54799	0	0.0233996	HRD_LOW
HALLMARK_P53_PATHWAY	195	1.41791	0	0.0563453	HRD_LOW
HALLMARK_TNFA_SIGNALING_VIA_NFKB	195	1.33236	0.0151515	0.0938317	HRD_LOW
HALLMARK_ANGIOGENESIS	36	1.33163	0.0829694	0.0933505	HRD_LOW
HALLMARK_CHOLESTEROL_HOMEOSTASIS	73	1.23487	0.0795455	0.165243	HRD_LOW
HALLMARK_UV_RESPONSE_DN	141	1.15312	0.07	0.2573	HRD_LOW
HALLMARK_PI3K_AKT_MTOR_SIGNALING	104	1.14774	0.148148	0.258006	HRD_LOW
HALLMARK_PANCREAS_BETA_CELLS	40	1.12159	0.245902	0.277336	HRD_LOW
HALLMARK_TGF_BETA_SIGNALING	54	0.904416	0.663415	0.695974	HRD_LOW
HALLMARK_OXIDATIVE_PHOSPHORYLATION	200	0.892667	0.923077	0.71338	HRD_LOW
