# Supplementary material for: Gene expression signature for predicting homologous recombination deficiency in triple-negative breast cancer
Source: NPJ Breast Cancer. 2024 Jul 19;10:60. doi: 10.1038/s41523-024-00671-1 (PMC11271517; doi:10.1038/s41523-024-00671-1)
Supplement: Supplementary file 8 — Supplemental Table 7 [file 41523_2024_671_MOESM8_ESM.xlsx]

## Sheet: STable7
Supplemental Table 7. Optimized hyperparameters for SVM and Random Forest models
Algorithm	Hyperparameter	Seed	Set 1	Set 2	Set 3	Set 4	Set 5
SVC	gamma	rs1	0.000166088	2.98e-09	1.42e-05	4.58e-08	0.000166088
SVC	gamma	rs2	0.0076095	2.76e-06	0.00112421	4.58e-08	0.00579044
SVC	gamma	rs3	0.0076095	1.87e-05	3.63e-06	0.0076095	3.92e-09
SVC	gamma	rs4	0.0076095	0.00440624	9.25e-07	0.000855467	8.9e-09
SVC	gamma	rs5	2.76e-06	7.91e-08	0.000855467	7.04e-07	7.04e-07
SVC	C	rs1	0.00255141	0.0166088	791.234	0.00407539	0.00822724
SVC	C	rs2	0.00822724	1000	0.00822724	0.348637	0.889513
SVC	C	rs3	0.00822724	194.149	791.234	0.275853	0.00650968
SVC	C	rs4	0.00822724	0.172698	0.00650968	1.42083	0.00255141
SVC	C	rs5	0.00407539	5.79044	1.42083	0.00201876	0.00201876
SVC	kernal	rs1	linear	rbf	rbf	sigmoid	linear
SVC	kernal	rs2	linear	rbf	linear	sigmoid	sigmoid
SVC	kernal	rs3	linear	rbf	sigmoid	sigmoid	sigmoid
SVC	kernal	rs4	linear	rbf	linear	sigmoid	linear
SVC	kernal	rs5	linear	rbf	sigmoid	linear	linear
SVC	kbest	rs1	126	all	26	142	123
SVC	kbest	rs2	all	23	151	134	95
SVC	kbest	rs3	all	none	141	151	22
SVC	kbest	rs4	all	45	109	all	105
SVC	kbest	rs5	all	118	all	151	151
RF	kbest	rs1	all	153	142	117	163
RF	kbest	rs2	152	160	119	all	148
RF	kbest	rs3	41	all	41	all	all
RF	kbest	rs4	all	168	54	153	142
RF	kbest	rs5	all	102	68	153	124
RF	max_depth	rs1	none	none	3	none	none
RF	max_depth	rs2	3	3	3	3	3
RF	max_depth	rs3	none	3	none	none	none
RF	max_depth	rs4	none	3	none	3	none
RF	max_depth	rs5	3	none	3	none	3
RF	n_estimators	rs1	50	10	10	10	50
RF	n_estimators	rs2	100	10	100	10	25
RF	n_estimators	rs3	10	5	100	100	25
RF	n_estimators	rs4	50	50	25	10	50
RF	n_estimators	rs5	50	25	50	25	100
RF	max_features	rs1	0.05	0.1	0.7	0.1	0.1
RF	max_features	rs2	0.1	0.1	0.05	0.2	0.05
RF	max_features	rs3	0.05	0.05	0.05	0.2	0.05
RF	max_features	rs4	0.05	0.05	0.1	0.5	0.05
RF	max_features	rs5	0.5	0.1	0.1	0.5	0.2
RF	min_samples_split	rs1	10	6	12	6	3
RF	min_samples_split	rs2	6	15	10	15	15
RF	min_samples_split	rs3	6	10	15	6	12
RF	min_samples_split	rs4	10	10	3	3	3
RF	min_samples_split	rs5	3	12	6	10	3
